# Supplementary material for: Characterization of Bovine Foamy Virus Gag Late Assembly Domain Motifs and Their Role in Recruiting ESCRT for Budding
Source: Viruses. 2022 Mar 3;14(3):522. doi: 10.3390/v14030522 (PMC8952818; doi:10.3390/v14030522)
Supplement: Supplementary file 1 [file viruses-14-00522-s001.zip]

Archive with 1 entries (1 files):
- viruses-1613984-supplementary.pdf
